# Supplementary material for: Long-Term Periodic and Conditional Survival Trends in Prostate, Testicular, and Penile Cancers in the Nordic Countries, Marking Timing of Improvements
Source: Cancers (Basel). 2023 Aug 25;15(17):4261. doi: 10.3390/cancers15174261 (PMC10486399; doi:10.3390/cancers15174261)
Supplement: Supplementary file 1 [file cancers-15-04261-s001.zip]

Archive with 1 entries (1 files):
- cancers-2505361-supplementary.pdf
